# Supplementary material for: Inhibition of ferroptosis in inflammatory macrophages alleviates intestinal injury in neonatal necrotizing enterocolitis
Source: Cell Death Discov. 2025 Aug 5;11:365. doi: 10.1038/s41420-025-02665-9 (PMC12325787; doi:10.1038/s41420-025-02665-9)
Supplement: Supplementary file 3 — Supplementary material 1 proinflammatory genes [file 41420_2025_2665_MOESM3_ESM.xlsx]

## Sheet: Sheet1
Gene
TNF
CXCL8
IL1B
IL6
IL17A
IFNG
TLR4
IL10
IL1A
IL18
CCL2
IL1RN
IL4
RELA
IL13
NFKBIA
MAPK14
TLR2
CCL5
PLCG1
IL2
ICAM1
CRP
CCL3
NFKB1
TNFAIP3
CSF2
CXCL10
IL1R1
CCL4
TGFB1
HMGB1
FASLG
MMP9
PPARG
NOS2
IL15
IL5
LTA
CXCL1
SELE
PTGS2
TRAF6
CSF1
MMP3
VCAM1
IL7
MMP1
TLR8
VEGFA
ADIPOQ
MIF
LEP
IL1RAPL2
MYD88
JUN
IL23A
IL12B
CCL20
MAPK1
LPIN2
CXCL2
IL33
CSF3
CD14
DNASE2
CD40
IFNB1
CHUK
STAT3
IL11
MAPK8
IGHE
RETN
TLR3
IL37
IL3
CXCL11
F2RL1
S100A9
CXCL9
IL22
ELANE
INS
IFNA1
TNFRSF1A
TSLP
S100A8
PLA2G7
OSM
CXCL12
CASP1
DOCK11
F3
IL21
STAT1
IL1RL1
NOD2
CCL11
TNFSF13B
NAMPT
IL27
ELF4
IL32
IL12A
PTGES
AGER
TRAF2
CXCL5
CCL8
TNFRSF1B
TLR9
LIF
PPBP
IL25
IL26
TLR5
SERPINE1
CD40LG
SPP1
NOS3
BMP6
IKBKB
CCL7
MAPK13
DEFA1
SOCS3
EGFR
PIK3CG
DEFB4A
NFKBIL1
ENTPD1
MPO
S100A12
HMOX1
NLRP3
MMP13
CCL17
MAP2K7
ZC3H12B
CXCL3
CALHM6
RIPK1
MAPK3
IRF3
CCL22
CCL19
ILRUN
IL36G
CASP3
TIMP1
GHRL
MAPK11
IL2RA
HIF1A
IL17D
CX3CL1
TP53
CCR5
LBP
CCL27
EPO
F2R
EGF
FAS
IL17C
IFNL1
ALOX5
IL9
IGF1
KLF2
CAMP
IL17B
CREB1
IL20
CCL23
AREG
IL31
SAA1
ITGB2
IL19
SIRT1
CXCR3
SOCS1
TREM1
CCL1
CFTR
FOS
FOXP3
SELP
MTOR
IL18BP
ITGA4
CCL18
IL17RA
TAB1
EDN1
PPARA
CCL13
IKBKE
TLR7
IL18R1
PF4
IL36A
AIMP1
IFIH1
IL6R
PTGS1
ACE
TNFSF10
NOD1
IL24
CTF1
CD86
HLA-DRB1
AKT1
IL10RA
APOE
CASR
NLRP1
TGFB2
LY96
LTA4H
IL17F
BCL2
CAV1
CTLA4
ESR1
DUSP1
TNFSF14
NR1I2
FPR1
GSK3B
CNTF
CXCL14
LCN2
HSPA4
TNFAIP6
NR1H4
ZC3H12A
MAPK10
IRAK1
ESR2
PRL
IKBKG
PLA2G2A
DEFB1
IL2RB
FCGR3A
GZMA
CHI3L1
NR3C1
STING1
SUCNR1
CCL25
TNFSF11
TNFRSF11B
CYP19A1
CYP1A1
RNASE3
TRPV1
CAT
CEMIP2
IGF1R
NCOR1
SERPINA1
ATF2
TNFRSF12A
IL18RAP
CD44
TRAF1
IL16
NFE2L2
FCGR2A
CDK5
DEFA1B
CD36
RIPK2
CCR6
AHR
CTNNB1
CXCR4
BDNF
RNF115
CARD8
CASP9
SELL
HSPD1
PLAT
LYN
PARP1
SLCO1B1
MAP3K1
FABP4
ANXA1
EGR1
COX5A
ADAM17
PPARD
