# Supplementary material for: Inhibition of ferroptosis in inflammatory macrophages alleviates intestinal injury in neonatal necrotizing enterocolitis
Source: Cell Death Discov. 2025 Aug 5;11:365. doi: 10.1038/s41420-025-02665-9 (PMC12325787; doi:10.1038/s41420-025-02665-9)
Supplement: Supplementary file 4 — Supplementary material 2 chemokines genes [file 41420_2025_2665_MOESM4_ESM.xlsx]

## Sheet: Sheet1
Gene
CCR5
CCL2
CCL5
CXCR4
CXCL12
CXCL8
CXCR3
CCR3
CXCL10
CCL3
CCR1
CCL4
CCR4
CCR2
CCL11
CCR7
CCL17
CXCL9
CX3CR1
CCL22
CCL21
CCR8
CCL20
CCL19
ACKR2
CCL7
CXCL1
CCR6
CXCR2
CX3CL1
CXCL11
ACKR1
ACKR3
CXCL13
CCL18
CXCL5
CXCL2
CXCR6
ACKR4
CXCR5
CCL13
CCL8
CCR9
CXCR1
CCL26
CCL27
CCL1
CCL24
CCL25
CXCL16
CXCL6
CCL15
CCRL2
CCR10
XCL1
IFNG
CCL23
CCL16
CCL14
PPBP
XCR1
PF4
TNF
CXCL3
CXCL14
CCL28
CCL3L1
CCL4L1
CXCL17
CCL3L3
IL6
IL13
IL1B
CCL4L2
IL4
CKLF
IL10
CMKLR1
XCL2
IL17A
CD4
IL5
TAFA5
PF4V1
ICAM1
TAFA4
IL2
TAFA2
TAFA1
TAFA3
TLR4
IL1A
TGFB1
CMTM1
MAPK1
MAPK14
ITIH4
TLR2
CSF2
CSF3
CMTM8
IL15
NFKB1
IL18
RARRES2
VCAM1
TSLP
DPP4
MMP9
CMTM4
CSF1
IFNB1
CMTM7
IL4R
IL7
VEGFA
CMTM5
CMTM6
CMTM2
PTK2B
CMTM3
STAT1
TLR3
RIPK1
CD40
MIF
STAT3
ARRB1
ARRB2
ITGA4
MAPK3
IL16
JUN
IGHE
MAPK8
DEFB4A
RAC1
CRP
STAT6
CMKLR2
AKT1
SELL
HMGB1
ITGB2
TNFAIP6
ITGAL
SELE
ITGB1
IL3
IFNA1
RHOA
PIK3CG
CREB3
PPARG
CD40LG
GRK2
MMP3
GPR15
RNASE3
DOCK8
SELP
GNAI1
RELA
RIPOR2
GPR75
MMP1
DEFB1
C5AR1
FPR2
F2RL1
NFKBIA
GPR35
SYK
IL1RN
HIF1A
JAK2
CAMP
IL17RA
TREM1
DOCK2
ITGAM
MAPK10
ADIPOQ
TNFSF11
IL17F
PAK1
TLR9
TLR5
ELANE
MYDGF
LYN
MYD88
BMP6
IL12B
CD14
MMP2
GRK5
KITLG
LTA
EGFR
S100A8
ITCH
MMP13
PITPNM3
LTB4R
LEP
TP53
PTK2
IL9
S100A9
C5
ENSG00000288796
EGF
FAS
CHIA
IRF3
IL33
FPR1
LGALS9
TLR7
GPR17
RETN
RIGI
MAP2K1
ZAP70
IL27
CD44
CDC42
IL6R
IKBKB
CFL1
TNFSF10
CHUK
LYZL6
MTOR
GRK3
IRF1
TGFB2
CREB1
HMOX1
SELPLG
MPO
TPT1
CTSG
PRKCA
CYSLTR2
IL18R1
FGF2
PTGS2
VIP
NOS2
GBA1
CARD9
IL1R1
SPP1
IL36G
IL11
HLA-DRB1
ITK
CD209
IRF7
ITGB3
TNPO1
CD86
TIMP1
NGF
ANPEP
PGM3
CSF1R
ABL1
DEFB103B
MMP14
FOXC1
ADAM17
NUP85
MAPK9
TLR1
TREM2
EDN1
CASP8
ITGAV
OSM
PPARA
EGR1
CDH1
SRC
TAT
GZMA
PIK3CA
IL2RA
CEBPB
TRAF6
F2R
HGF
FOS
IL22
ADCYAP1
FASLG
LIMK1
