# Supplementary material for: Inhibition of ferroptosis in inflammatory macrophages alleviates intestinal injury in neonatal necrotizing enterocolitis
Source: Cell Death Discov. 2025 Aug 5;11:365. doi: 10.1038/s41420-025-02665-9 (PMC12325787; doi:10.1038/s41420-025-02665-9)
Supplement: Supplementary file 6 — Supplementary material 4 pyroptosis genes [file 41420_2025_2665_MOESM6_ESM.xlsx]

## Sheet: Sheet1
Gene
GSDMA
GSDMB
GSDMC
GSDMD
GSDME
IL1B
IL18
CASP1
CASP3
CASP4
CASP5
CASP6
CASP8
GZMA
GZMB
HMGB1
GBP1
GBP2
GBP3
GBP4
GBP5
DDX3X
NAIP
SERPINB1
TNFRSF21
C-FLIP
IRF2
ZBP1
PRF1
DHX9
DFNB59
CTSG
APIP
AIM2
NLRC4
NLRP1
NLRP2
NLRP3
NLRP6
NLRP7
NLRP9
NLRP12
NLRX1
NOD2
TLR4
MEFV(Pyrin)
PYDC1
PYCARD
CARD8
CARD16
CARD18
