# Supplementary material for: Inhibition of ferroptosis in inflammatory macrophages alleviates intestinal injury in neonatal necrotizing enterocolitis
Source: Cell Death Discov. 2025 Aug 5;11:365. doi: 10.1038/s41420-025-02665-9 (PMC12325787; doi:10.1038/s41420-025-02665-9)
Supplement: Supplementary file 8 — Supplementary material 6 necroptosis genes [file 41420_2025_2665_MOESM8_ESM.xlsx]

## Sheet: Sheet1
Gene
TNF
TNFRSF1A
TRADD
TRAF2
TRAF5
RIPK1
BIRC2
BIRC3
XIAP
RBCK1
RNF31
SHARPIN
SPATA2
SPATA2L
CYLD
FADD
CASP8
CFLAR
RIPK3
NOX2
CAMK2D
CAMK2A
CAMK2B
CAMK2G
SLC25A31
SLC25A4
SLC25A6
SLC25A5
PPID
VDAC1
VDAC2
VDAC3
GLUD1
GLUD2
glnA
PYGM
PYGL
PYGB
JNK3
JNK2
JNK1
FTH1
FTL
PLA2G4A
JMJD7-PLA2G4B
PLA2G4B
PLA2G4E
PLA2G4D
PLA2G4F
PLA2G4C
ALOX15
CAPN1
CAPN2
SMPD1
MLKL
PGAM5
DNM1L
NLRP3
PYCARD
CASP1
IL1B
CHMP2A
CHMP2B
RNF103-CHMP3
CHMP3
CHMP4A
CHMP4B
CHMP4C
CHMP6
VPS4A
VPS4B
CHMP1A
CHMP1B
CHMP5
CHMP7
TRPM7
IL1A
IL33
HMGB1
TNFSF10
TNFRSF10A
TNFRSF10B
TNFSF6
TNFRSF6
IFNA21
IFNA4
IFNA7
IFNA10
IFNA16
IFNA17
IFNA14
IFNA5
IFNA6
IFNA13
IFNA2
IFNA8
IFNA1
IFNB
IFNG
IFNAR1
IFNAR2
IFNGR1
IFNGR2
JAK1
JAK2
JAK3
TYK2
STAT1
STAT2
STAT3
STAT4
STAT5A
STAT5B
STAT6
IRF9
EIF2AK2
TLR4
TIRP
TRIF
TLR3
ZBP1
USP21
SQSTM1
HSP90AB1
HSP90AA1
TNFAIP3
PARP1
BID
BAX
AIFM1
H2AC18
H2AC19
H2AC20
H2AC21
H2AC25
H2AZ1
MACROH2A1
H2AC1
H2AC4
H2AC6
H2AC7
H2AC8
H2AC11
H2AC12
H2AC13
H2AC14
H2AC15
H2AC16
H2AC17
H2AZ2
MACROH2A2
H2AX
H2AJ
H2AL3
H2AB1
H2AB2
H2AB3
PPIA
BCL2
